# Supplementary material for: Control of Photoinduced Electron Transfer Using Complex Formation of Water-Soluble Porphyrin and Polyvinylpyrrolidone
Source: Polymers (Basel). 2022 Mar 16;14(6):1191. doi: 10.3390/polym14061191 (PMC8949476; doi:10.3390/polym14061191)
Supplement: Supplementary file 1 [file polymers-14-01191-s001.zip]

Archive with 1 entries (1 files):
- polymers-1609301-supplementary.pdf
